# Supplementary material for: Design and Characterization of GelMA Nanogels (nanoGelMA) via Desolvation and Photopolymerization for Drug Delivery Applications
Source: Pharmaceutics. 2026 Jun 30;18(7):812. doi: 10.3390/pharmaceutics18070812 (PMC13416480; doi:10.3390/pharmaceutics18070812)
Supplement: Supplementary file 1 [file pharmaceutics-18-00812-s001.zip]

Archive with 1 entries (1 files):
- pharmaceutics-4368160-supplementary.pdf
